# Supplementary material for: The Isolation and Characterization of Rare Mycobiome Associated With Spacecraft Assembly Cleanrooms
Source: Front Microbiol. 2022 Apr 26;13:777133. doi: 10.3389/fmicb.2022.777133 (PMC9087587; doi:10.3389/fmicb.2022.777133)
Supplement: Supplementary file 8 [file Data_Sheet_3.XLSX]

## Sheet: JPL-1
A) ITS amplicon reads present in PMA-treated samples and controls during the first sampling at JPL-SAF
		Fungal Taxa	Accession No.	Samples sum (n=10)	Handling Control	Device control
JPL-1 no AB	Samples (≥100 reads)	Ascomycota_sp	JF740188	55347	248
		Aspergillus_montevidensis	EF652077	1824
		Cyberlindnera_jadinii	DQ249199	284
		Fungi_sp	MF971153	1316		1
		Hannaella_oryzae	AF314986	2284
		Neophaeococcomyces_aloes	KF777182	1854
		Phellinus_gilvus	KF800257	700
		Priceomyces_sp	HM627157	1778	2
		Pyrenochaetopsis_leptospora	JF740262	8395	6
		Taphrina_tormentillae	KX516462	3381
		Ulocladium_chartarum	AF229488	787		1
	Controls (≥100 reads)	Ascomycota_sp	KR014348	8		1616
		Cladosporium_delicatulum	HM148081	8	57	1
		Cladosporium_ramotenellum	EF679384	24	34	743
		Cladosporium_sp	KP401885	8	2	1
		Cladosporium_sphaerospermum	DQ780343	12
		Filobasidium_oeirense	AF444349			2
		Fungi_sp	AY843157			724
		Fungi_sp	JX325958	4
		Hormonema_viticola	KP641179	2
		Mycosphaerella_tassiana	EF679363	46	4	1687
		Phialemoniopsis_sp	JN662486
		Symmetrospora_sp	KJ701222			358
JPL-1 AB	Samples (≥100 reads)	Ascomycota_sp	JQ246356	223
		Ascomycota_sp	KT264561	2222
		Basidiomycota_sp	KT819328	127
		Cladosporium_delicatulum	HM148081	609	20	10
		Cladosporium_sp	KX784262	1644	4	2
		Dermateaceae_sp	AM901772	2000
		Dothiora_sp	LT993343	208
		Fungi_sp	AY843153	566
		Fungi_sp	FR774161	809
		Hormonema_sp	AF182378	760
		Hyphodontia_sp	KJ140659	1551
		Lecanoromycetes_sp	FJ553844	261
		Oedocephalum_sp	KF227802	120
		Sakaguchia_lamellibrachiae	KU171061	120
		Xylariales_sp	MF359641	672
	Controls (≥100 reads)	Alternaria_sp	KT895930	1	1398
		Cladosporium_sp	KP401885	38	355	140
		Dothideomycetes_sp	JX043152		234
		Fungi_sp	KX515713	1	278	8
		Hannaella_oryzae	AF314986	13	15270	498
		Mortierella_sp	JX489781		382
		Tremellales_sp	KM384107	2	552

## Sheet: JPL-2
B) ITS amplicon reads present in PMA-treated samples and controls during the second sampling at JPL-SAF
		Fungal Taxa	Accession No.	Samples sum (n=10)	Handling Control	Device control
JPL-2 no AB	Samples (≥100 reads)	Aspergillus_waksmanii	EF669934	46805	49	36
		Aspergillus_marvanovae	HE974450	34750	39	36
		Aspergillus_pseudodeflectus	EF591743	14876	19	28
		Cladosporium_sphaerospermum	DQ780343	10485
		Hymenochaetopsis_sp	AY558597	7010
		Aspergillus_spathulatus	EF669943	3958	6	5
		Aspergillus_neoglaber	EF669948	2197	1	3
		Aspergillus_quadricinctus	EF669947	1987	1	1
		Aspergillus_unilateralis	EF669997	1830	5	5
		Aspergillus_clavatus	MF065984	663	2	1
		Eurotiales_sp	MF942901	598	2
		Aspergillus_fennelliae	EF669994	541	1	1
		Aureobasidium_pullulans	AJ244232	539
		Penicillium_sp	KF194210	316
		Cladosporium_sp	KP401885	272
		Trametes_polyzona	KY449399	261	1	1
		Aspergillus_calidoustus	HE616558	240	1	1
		Exophiala_cancerae	HQ659023	232
		Aspergillus_pseudodeflectus	LN482409	218		1
		Aspergillus_auratus	EF669979	204		1
		Aspergillus_stramenius	EF669984	197	1	1
		Sarocladium_kiliense	FN691446	191
		Aspergillus_huiyaniae	LC228674	147		1
		Aspergillus_porphyreostipitatus	KJ775564	133
		Cladosporium_delicatulum	HM148081	133
		Fungi_sp	MH019936	119	2	2
		Candida_parapsilosis	KY418063	118	4	6
		Valsa_eugeniae	AY347344	114	3
		Penicillium_phoeniceum	HM036591	109
		Aspergillus_keveii	EU076354	101
	Controls (≥100 reads)	Candida_tropicalis	EF568042	52	11027	9977
		Meruliaceae_sp	KJ831936	2	2483	2191
		Cyberlindnera_jadinii	DQ249199	58	1363	1254
		Alternaria_sp	KT895930	3	1339	1158
		Penicillium_citrinum	AF033422	3	1259	1174
		Penicillium_sp	KC778197	1	1119	1055
		Fungi_sp	KP893218	4	1053	922
JPL-2 AB	Samples (≥100 reads)	Penicillium_chrysogenum	JQ693404	4708
		Fungi_sp	KP893218	4327		2
		Aspergillus_subversicolor	JQ301894	4189		1
		Alternaria_sp	KT895930	3963		2
		Saccharomycetales_sp	HG935799	3702		2
		Aspergillus_sydowii	AB267812	3647		5391
		Wallemia_tropicalis	KJ409878	3565
		Aspergillus_pseudodeflectus	EF591743	3134	2	2
		Helotiales_sp	JF449564	2324
		Verrucocladosporium_dirinae	KF800501	2265
		Cytospora_eucalyptina	AY347375	2191
		Cladosporium_dominicanum	DQ780353	1829
		Dothideomycetes_sp	DQ421226	1600	3
		Saccharomyces_cerevisiae	AB018043	1446
		Aspergillus_penicillioides	KY087743	1357
		Hannaella_siamensis	AB922854	1176
		Sarocladium_strictum	AY214439	1101
		Penicillium_sp	GQ120990	953
		Penicillium_chrysogenum	AY213669	917	1
		Penicillium_vanluykii	JX997025	889
		Fungi_sp	KF800326	868
		Penicillium_rubens	JX997057	859
		Cladosporium_delicatulum	HM148081	816
		Aspergillus_proliferans	EF652064	731
		Aspergillus_cibarius	JQ918177	729
		Fungi_sp	KF359676	698		2
		Sordariomycetes_sp	LC374624	602
		Saccharomyces_cerevisiae	KC515370	536
		Fungi_sp	KY096662	528
		Chaetothyriales_sp	KF675713	460
		Aspergillus_penicillioides	EF652046	455
		Fungi_sp	UDB025719	436
		Candida_parapsilosis	KY418063	414		4
		Sarocladium_bactrocephalum	HG965006	414
		Acremonium_stromaticum	DQ825969	367
		Agaricomycetes_sp	AB971703	358
		Platygloeales_sp	UDB014788	356
		Capronia_pilosella	DQ826737	248
		Chaetothyriales_sp	KF297211	229
		Orbiliaceae_sp	AY965757	221
		Ascomycota_sp	FN562038	164
		Aspergillus_versicolor	KR611591	150		191
		Penicillium_goetzii	JX997091	140
		Penicillium_sp	FJ228199	138	2
		Penicillium_concentricum	KC411763	135
		Aspergillus_calidoustus	HE616558	113
		Aspergillus_pseudodeflectus	LN482409	111
		Malassezia_restricta	AY743636	107
		Penicillium_gladioli	AF033480	107
	Controls (≥100 reads)	Cyberlindnera_jadinii	DQ249199	88	1	4147
		Fungi_sp	KX515713	17		2827
		Ascomycota_sp	AF121282	4		3971
		Hannaella_oryzae	AF314986	1		285

## Sheet: KSC-1
C) ITS amplicon reads present in PMA-treated samples and controls during the first sampling at KSC-PHSF
		Fungal Taxa	Accession No.	Samples sum	Handling Control	Device control
KSC-1 no AB	Samples (≥100 reads)	Candida_tropicalis	EF568042	8839
		Fungi_sp	KX515713	8357
		Trichocomaceae_sp	EU977269	1468
		Hannaella_oryzae	AF314986	1422
	Controls (≥100 reads)	Toxicocladosporium_cacti	KY752809		1254
		Epicoccum_nigrum	FJ426996		718
		Exophiala_cancerae	HQ659023		383	166
		Didymella_glomerata	FJ427013		1	468
		Cytospora_eucalyptina	AY347375			391
		Agaricomycetes_sp	LC206520		363
		Fusarium_sp	AY354387		332	4
		Fungi_sp	KY096662		328
		Sordariomycetes_sp	LC374624		326	1
		Ascomycota_sp	AY843071		230
		Cladosporium_sp	KP401885		206	22
		Dothideomycetes_sp	KX908799		182
		Fungi_sp	MF976728		179
		Nigrospora_oryzae	DQ219433		173
		Fungi_sp	KX430939		130	34
		Articulospora_sp	GQ996168		160
		Cladosporium_cladosporioides	EU714397		144	13
		Nectriaceae_sp	MF398836	5	148
		Cladosporium_delicatulum	HM148081		111	30
		Pyrenochaeta_keratinophila	EU885415		135
		Fungi_sp	KX515008		121
		Candida_haemulonis	AY500375			111
KSC-1 AB	Samples (≥100 reads)	Didymella_gardeniae	FJ427003	13757		4
		Mycosphaerella_tassiana	EF679363	10042		1
		Aspergillus_pseudodeflectus	EF591743	7322	746
		Stachybotrys_echinatus	MG430270	7306		5
		Boletus_campestris	GQ166879	7300
		Didymella_nigricans	GU237867	6493		2
		Psathyrella_sp	KT186173	3016
		Psathyrella_sp	KR002901	3009		1
		Penicillium_chrysogenum	JQ693404	2891	72
		Cordycipitaceae_sp	LC092894	2515
		Nectriaceae_sp	MF398836	2387		1
		Naganishia_diffluens	AF145330	1870
		Psathyrella_tuberculata	MH497604	1603
		Aureobasidium_pullulans	AJ244232	1558
		Toxicocladosporium_cacti	KY752809	1134
		Stachybotrys_microspora	LC228682	1021		1
		Phaeosphaeriaceae_sp	HQ631018	1001
		Cladosporium_delicatulum	HM148081	940		16
		Candida_parapsilosis	KY418063	841	52	356
		Penicillium_rubens	JX997057	671	19
		Cladosporium_sp	KP401885	669		26
		Rhodosporidiobolus_odoratus	EU002899	667
		Penicillium_vanluykii	JX997025	649	23
		Penicillium_chrysogenum	AY213669	633	18	1
		Teratosphaeriaceae_sp	KT833169	626
		Penicillium_sp	GQ120990	612	7
		Fungi_sp	KF800326	604	16
		Ascomycota_sp	AF121282	529
		Cosmospora_gigas	EF121863	520		4
		Fusicolla_violacea	JN198450	519		1
		Cyberlindnera_jadinii	DQ249199	501
		Cladosporium_dominicanum	DQ780353	496
		Aspergillus_fischeri	EF669936	430
		Pleosporales_sp	GU581261	407
		Rhodotorula_dairenensis	KJ706797	396	1	1
		Sordariomycetes_sp	LC374624	390	2	2
		Rhodotorula_mucilaginosa	KJ706479	359	1	1
		Cladosporium_cladosporioides	EU714397	355		14
		Talaromyces_ruber	JX315662	344
		Didymella_glomerata	FJ427013	342
		Aspergillus_fumigatus	KT358863	333
		Fungi_sp	KX515916	325
		Aspergillus_calidoustus	HE616558	323	22
		Lecanoromycetes_sp	KM624596	298
		Nigrospora_oryzae	DQ219433	272
		Fungi_sp	KX515903	265
		Filobasidium_sp	EU266556	258
		Myrmecridium_schulzeri	KU574706	253
		Vishniacozyma_dimennae	EU852364	245
		Pleosporales_sp	GU054219	244
		Cystobasidium_slooffiae	KX079906	242
		Aspergillus_pseudodeflectus	LN482409	238	6
		Hortaea_werneckii	AJ238468	230
		Symmetrospora_vermiculata	AB030335	228		1
		Fungi_sp	KF675426	226
		Naganishia_diffluens	KJ706428	221
		Aspergillus_fumigatus	HQ026746	216
		Aspergillus_fumigatus	KT758160	215
		Fungi_sp	MH019936	213	2	3
		Fungi_sp	KY096662	212
		Penicillium_sp	FJ228199	210	9	1
		Myrmecridium_sp	JQ081655	208
		Stachybotryaceae_sp	KX515901	194
		Nectriaceae_sp	KX515816	192
		Paraconiothyrium_brasiliense	KJ767102	184
		Epicoccum_brasiliense	GU237760	177		28
		Dothideomycetes_sp	DQ421226	172
		Aspergillus_porphyreostipitatus	KJ775564	168	4
		Fungi_sp	KF359676	159	3	82
		Fungi_sp	KX515396	159		1
		Psathyrella_trinitatensis	KC992882	157
		Rhodotorula_mucilaginosa	AF444541	154		1
		Ascomycota_sp	FN562038	145		92
		Paraphaeosphaeria_sp	KF227869	144
		Penicillium_bialowiezense	EU587315	142
		Aspergillus_keveii	EU076354	136	2
		Alternaria_porri	KJ174426	136
		Penicillium_concentricum	KC411763	132	7
		Polyporales_sp	HM136871	132
		Aspergillus_insuetus	EU076356	130	1
		Gibbosporina_bifrons	KM887878	126
		Nectriaceae_sp	FJ824628	116
		Penicillium_gladioli	AF033480	111	3
		Fusarium_sp	GU721385	107
		Fungi_sp	KF800447	106
		Gibberella_intricans	GQ505688	100
	Controls (≥100 reads)	Fungi_sp	EU480199	316	54	404
		Exophiala_cancerae	HQ659023	298	273
		Capnodiales_sp	MG545073	472		466
		Neodevriesia_strelitziae	GQ999507	435		579
		Epicoccum_nigrum	FJ426996	356		1461
		Fusarium_sp	AY354387	61	333	821
		Didymella_sp	JN207320	3		232
		Cystobasidium_benthicum	AB078490	1		190
		Fusarium_sp	MF540558			298
		Sporobolomyces_symmetricus	AY364836			280
		Cystobasidium_pinicola	AF444292			178

## Sheet: KSC-2
D) ITS amplicon reads present in PMA-treated samples and controls during the second sampling at KSC-PHSF
		Fungal Taxa	Accession No.	Samples sum	Handling Control	Device control
KSC-2 no AB	Samples (≥100 reads)	Cladosporium_sp	KP401885	8761
		Cladosporium_delicatulum	HM148081	3793
		Fomitopsidaceae_sp	MF685361	1306
		Sporobolomyces_patagonicus	AY552328	1183
		Peniophora_nuda	KT823791	816
		Cladosporium_cladosporioides	EU714397	149
KSC-2 AB	Samples (≥100 reads)	Fungi_sp	KX515713	45094		17369
		Didymella_gardeniae	FJ427003	44525
		Fungi_sp	MF971683	31138
		Erythrobasidium_hasegawianum	AB030352	26604
		Didymella_nigricans	GU237867	16608
		Hannaella_oryzae	AF314986	13786		1847
		Knufia_perforans	AJ244275	10795		1
		Aspergillus_proliferans	EF652064	10386
		Aspergillus_cibarius	JQ918177	10346
		Cyberlindnera_jadinii	DQ249199	10065		6
		Clavispora_lusitaniae	KP674846	10054
		Cystobasidium_slooffiae	KX079906	9822
		Pseudotaeniolina_globosa	AY128700	7128
		Resupinatus_sp	KP026232	1330
		Debaryomyces_hansenii	AB053101	442
		Fungi_sp	KX515008	366
		Fungi_sp	MF971487	295
		Fungi_sp	MF971153	290
		Cystobasidium_slooffiae	AF444627	264
		Aspergillus_ruber	EF652066	165
		Serendipita_sp	HQ154304	112
		Allophoma_piperis	GU237816	104
