# Supplementary material for: The Isolation and Characterization of Rare Mycobiome Associated With Spacecraft Assembly Cleanrooms
Source: Front Microbiol. 2022 Apr 26;13:777133. doi: 10.3389/fmicb.2022.777133 (PMC9087587; doi:10.3389/fmicb.2022.777133)
Supplement: Supplementary file 9 [file Data_Sheet_4.XLSX]

## Sheet: Sheet1
		JPL-1 no PMA no AB													JPL-1 PMA no AB													JPL-1 no PMA AB													JPL-1 PMA AB
		1	2	3	4	5	6	7	8	9	10	11	12		13	14	15	16	17	18	19	20	21	22	23	24		25	26	27	28	29	30	31	32	33	34	35	36		37	38	39	40	41	42	43	44	45
Fungal taxa		S1_m	S2_m	S3_m	S4_m	S5_m	S6_m	S7_m	S8_m	S9_m	S10_m	S11_m	S12_m		13_S13_L001_m.fastq	14_S14_L001_m.fastq	15_S15_L001_m.fastq	16_S16_L001_m.fastq	17_S17_L001_m.fastq	18_S18_L001_m.fastq	19_S19_L001_m.fastq	20_S20_L001_m.fastq	21_S21_L001_m.fastq	22_S22_L001_m.fastq	23_S23_L001_m.fastq	24_S24_L001_m.fastq		25_S25_L001_m.fastq	26_S26_L001_m.fastq	27_S27_L001_m.fastq	28_S28_L001_m.fastq	29_S29_L001_m.fastq	30_S30_L001_m.fastq	31_S31_L001_m.fastq	32_S32_L001_m.fastq	33_S33_L001_m.fastq	34_S34_L001_m.fastq	35_S35_L001_m.fastq	36_S36_L001_m.fastq		37_S37_L001_m.fastq	38_S38_L001_m.fastq	39_S39_L001_m.fastq	40_S40_L001_m.fastq	41_S41_L001_m.fastq	42_S42_L001_m.fastq	43_S43_L001_m.fastq	44_S44_L001_m.fastq	45_S45_L001_m.fastq
Cyberlindnera jadinii	Fungi	2	3	8	10			4	4			8					10							4					2					11		12					7					4	1
Aspergillus calidoustus	Fungi							9																								7
Coniosporium apollinis	Fungi	4	2	10	2	35		61	53	12	36											1						16		4		26		37	5	10	5
Malassezia globosa	Fungi	14	4	11	6	9	7	28	11	1	21		3		13	1	2	1			1	1		1				51	9	12		8	5	12	9	29	11	3	1		1	15		4	5		7		8
Purpureocillium lilacinum	Fungi							1								2
Aureobasidium pullulans	Fungi	3	2	22	5	6	1	137	5	20	12		9			2								1				1	1	3	1	2		84	4	10
Candida tropicalis	Fungi								4																									4
Alternaria alternata	Fungi		1		2		2	9	4	4	43				2	3			1											3		13		3		2	2				1						1
Rhizophagus irregularis	Fungi	11	4	11	7	21	3	9	22	20	18																	16	19	4	3	10	1	22	7	23		1									2
Epicoccum nigrum	Fungi					2	2	4			2	2			4				3									1		1	4	2		5	2
Penicillium rubens	Fungi
Stagonospora sp. SRC1lsM3a	Fungi							13	2		12				3															1		2		2			2
Aureobasidium melanogenum	Fungi		1	4			3	10				2				2												1		4				84
Aspergillus sydowii	Fungi							1																																	1
Exophiala aquamarina	Fungi	1	2								1																									1
Paraphaeosphaeria sporulosa	Fungi			2				3	3	2	2																	1
Erysiphe pulchra	Fungi		1					2		1	5																					1	1	2
Hortaea werneckii	Fungi	1		1		3		13	1		4	1										1			1			1	1	1				15															1
Puccinia striiformis	Fungi	1			2	2		8	65																			1	2	1				7		3
Sordaria macrospora	Fungi			1	2	1			2		1																								1	4	1
Phialophora attae	Fungi		1								4																							2
Valsa mali	Fungi							4			2																							6
Exophiala oligosperma	Fungi						1	2	1		1		4															3
Puccinia triticina	Fungi			1		4		4	14																							1
Ascochyta rabiei	Fungi			2		4		5	8						3				2		1			2										85	1
Rhizopus microsporus	Fungi																																	1
Malassezia sympodialis	Fungi	7		4	1	1	2	1															2					5		2			17			2	2							3	2
Pestalotiopsis fici	Fungi							4			7
Aspergillus udagawae	Fungi
Pseudogymnoascus sp. VKM F-4520 (FW-2644)	Fungi																																	3
Mucor circinelloides	Fungi
Pyrenochaeta sp. DS3sAY3a	Fungi	1						3	4		3				20													1				1		2	4
Aspergillus fumigatus	Fungi
Rhizopus delemar	Fungi					1				1	4
Aspergillus novofumigatus	Fungi							1		2	1																										1
Periconia macrospinosa	Fungi										2				1														2
Choanephora cucurbitarum	Fungi			2																								1				1
Penicillium chrysogenum	Fungi
Enterospora canceri	Fungi					5		1			6																		1
Parasitella parasitica	Fungi					1
Malassezia pachydermatis	Fungi	2		3	1			4							2													7		2	1						1										1		1
Penicillium decumbens	Fungi
Aspergillus versicolor	Fungi
Penicillium nalgiovense	Fungi
Exophiala xenobiotica	Fungi			2					2	1																			1
Fusarium oxysporum	Fungi
Verruconis gallopava	Fungi								1		13
Ganoderma sinense	Fungi					1				1	1																	1						1
Umbilicaria pustulata	Fungi					2			1		4																	2						3
Agaricus bisporus	Fungi
Baudoinia panamericana	Fungi					1		8		1		1																2	1	1				3		2
Rhodotorula sp. JG-1b	Fungi								2	2
Glonium stellatum	Fungi							4	1	4	3				1														1					2		1
Penicillium roqueforti	Fungi																		2											1
Clavispora lusitaniae	Fungi																	2																13		1
[Nectria] haematococca	Fungi									1
Cenococcum geophilum	Fungi					1			1		6										1													3
Peniophora sp. CONT	Fungi					3		1					1		2																				2						2
Aspergillus steynii	Fungi							4																				1
Aureobasidium namibiae	Fungi					2		3	2		4																	1		2				7
Aspergillus fischeri	Fungi
Lepidopterella palustris	Fungi					1			2		8				1						1							1								1
Aspergillus lentulus	Fungi																												1
Acidomyces richmondensis	Fungi			2		3					2																		1	1			1	7
Penicillium camemberti	Fungi																																															2
Exophiala sideris	Fungi																												1								2
Cyphellophora europaea	Fungi		1				1				2						1																1	1
Parastagonospora nodorum	Fungi		1					6			5				3																	10		1
Byssochlamys spectabilis	Fungi																	1
Tilletia caries	Fungi																											1
Penicillium flavigenum	Fungi
Xylona heveae	Fungi
Stemphylium lycopersici	Fungi					1		1			5				5																			2
Dothistroma septosporum	Fungi			1				1				1																	1					1		1
Penicillium steckii	Fungi			1		1					2																				1																	2
Saccharomyces cerevisiae	Fungi							2																				2
Talaromyces marneffei	Fungi			1					2																			2								2
Coniochaeta ligniaria	Fungi			2				3							3																			1		1
Mucor ambiguus	Fungi																																												1
Stachybotrys chartarum	Fungi
Aureobasidium subglaciale	Fungi							4			1																							6		2
Pseudogymnoascus destructans	Fungi
Cadophora sp. DSE1049	Fungi					1		5			2
Rhizoctonia solani	Fungi					7			4	5	3																	1	1			2		6		2					1
Corynespora cassiicola	Fungi														1														6					4			1
Penicillium nordicum	Fungi
Metarhizium album	Fungi																															2		1
Madurella mycetomatis	Fungi
Ramularia collo-cygni	Fungi						2	5				1				1																		4		1
Clohesyomyces aquaticus	Fungi							2																				1	2
Podospora anserina	Fungi				4			2																																						1
Endocarpon pusillum	Fungi				2	2			1		2
Aspergillus ochraceoroseus	Fungi										1
Candida parapsilosis	Fungi				10
Rachicladosporium antarcticum	Fungi			2				6		5	2																					1		6	1			2
Beauveria bassiana	Fungi
Exserohilum turcicum	Fungi							1			1																							1
Rhodotorula graminis	Fungi				2																													6
Aspergillus nidulans	Fungi
Pyrenophora tritici-repentis	Fungi						2				1								2																1
Chaetomium globosum	Fungi										8
Exophiala spinifera	Fungi					1	2				4																	1						1
Cordyceps confragosa	Fungi								1
Schizophyllum commune	Fungi																																	1							3	2
Talaromyces stipitatus	Fungi			1				1			1																									1
Leptosphaeria maculans	Fungi	1									2				6
Bipolaris maydis	Fungi			1											2																			3		1
Aspergillus cristatus	Fungi					2																														2
fungal sp. No.11243	Fungi			2				1																					4
Talaromyces islandicus	Fungi								2																										2													2
Macrophomina phaseolina	Fungi			2																								2								1
Geotrichum candidum	Fungi
Exophiala dermatitidis	Fungi																																			1
Elsinoe australis	Fungi				2			1			2														1			1	4
Polyporus grammocephalus	Fungi	3				1			1						2			1										4	1				1
Penicillium brasilianum	Fungi										1
Exophiala mesophila	Fungi										1
Eutypa lata	Fungi																														2		1
Aspergillus niger	Fungi
Hirsutella minnesotensis	Fungi								3	3																						2
Penicillium freii	Fungi
Rhodotorula toruloides	Fungi									1
Talaromyces verruculosus	Fungi
Malassezia restricta	Fungi																							2					2
Pyrenophora teres	Fungi										1				1
Syncephalastrum racemosum	Fungi
Penicillium oxalicum	Fungi
Scleroderma citrinum	Fungi					1																						1	1
Aspergillus clavatus	Fungi
Rhinocladiella mackenziei	Fungi									1																			1
Phlebiopsis gigantea	Fungi							2
Phialophora americana	Fungi																												1
Penicillium italicum	Fungi
Phycomyces blakesleeanus	Fungi
Saitoella complicata	Fungi		1					1	1		7																							1			1
Ophiostoma piceae	Fungi										2																										4
Neofusicoccum parvum	Fungi			1							1																							3
Pseudocercospora fijiensis	Fungi		1					1																										4	1
Aspergillus terreus	Fungi
Malassezia vespertilionis	Fungi			2					2
Dactylellina haptotyla	Fungi				1																													1
Aspergillus brasiliensis	Fungi							1
Diaporthe helianthi	Fungi							10																										21
Penicillium arizonense	Fungi							1			1				1																	2																2
Oidiodendron maius	Fungi							1			2																			1
Torrubiella hemipterigena	Fungi	1									1																							1
Aspergillus glaucus	Fungi																																			2
Rasamsonia emersonii	Fungi					2					1																	1	1					1
Phialocephala subalpina	Fungi
Tolypocladium paradoxum	Fungi
Phaeomoniella chlamydospora	Fungi										1																	1
Thielavia terrestris	Fungi										2
Acremonium chrysogenum	Fungi					1					1
Cladophialophora immunda	Fungi																											1
Saccharomyces eubayanus	Fungi
Sphaerobolus stellatus	Fungi
Debaryomyces hansenii	Fungi																																	1
Sphaerulina musiva	Fungi			1		2		1
Sphaceloma murrayae	Fungi																																	5
Phanerochaete carnosa	Fungi			1							1																				1
Serendipita vermifera	Fungi			1																									2
Stereum hirsutum	Fungi			2				2			18																	1																	1
Coniella lustricola	Fungi										1																							9
Tolypocladium ophioglossoides	Fungi
Zymoseptoria tritici	Fungi		1													1														3			1	3													2
Sclerotinia sclerotiorum	Fungi
Pochonia chlamydosporia	Fungi							1
Fusarium avenaceum	Fungi							2
Aspergillus ruber	Fungi
Glarea lozoyensis	Fungi			1
Neonectria ditissima	Fungi			1			1	1																						1
Phialocephala scopiformis	Fungi							2			1																																	1
Rachicladosporium sp. CCFEE 5018	Fungi		2	2			1	2																							2			2
Kockovaella imperatae	Fungi																																1	3
Mitosporidium daphniae	Fungi					1		1																													1
Talaromyces atroroseus	Fungi
Arthrobotrys oligospora	Fungi			1		1																												2
Cladophialophora carrionii	Fungi							1
Lichtheimia corymbifera	Fungi					1				5	1																					1				1
Penicillium subrubescens	Fungi							1
Pseudoloma neurophilia	Fungi					2			1																									1
Rhizophagus clarus	Fungi			2		4				4	5																	6	2			4		3
Bipolaris sorokiniana	Fungi
Phaeoacremonium minimum	Fungi										1																			1
Diaporthe ampelina	Fungi							25																				1						18
Absidia glauca	Fungi					2			1		1																	2	1
Fibularhizoctonia sp. CBS 109695	Fungi									1
Schizopora paradoxa	Fungi																																	2
Penicillium vulpinum	Fungi
Hyaloscypha variabilis	Fungi																															1
Capronia epimyces	Fungi
Rhizopus oryzae	Fungi
Hyaloscypha bicolor	Fungi							1																										2
Tremella mesenterica	Fungi							2			7																							2			1
Cordyceps sp. RAO-2017	Fungi
Thermothelomyces thermophilus	Fungi							1
Stachybotrys chlorohalonata	Fungi
Tolypocladium capitatum	Fungi
Fusarium sp. FOSC 3-a	Fungi
Penicillium antarcticum	Fungi
Diplodia seriata	Fungi								1		2
Penicillium expansum	Fungi
Trichosporon asahii	Fungi							2	4	1																					1	1				1
Pseudocercospora eumusae	Fungi							5																						1
Melampsora larici-populina	Fungi					3		1			1																										2
Aspergillus luchuensis	Fungi
Aspergillus wentii	Fungi									2
Ophiocordyceps australis	Fungi
Pyrrhoderma noxium	Fungi					1			1																			1				1
Aspergillus campestris	Fungi									1
Penicillium digitatum	Fungi																																	1
Dichomitus squalens	Fungi
Microdochium bolleyi	Fungi																											1							2
Pseudomassariella vexata	Fungi																																				1
Trichoderma atroviride	Fungi																														3
Anncaliia algerae	Fungi	2
Penicillium solitum	Fungi
Spizellomyces punctatus	Fungi										2
Puccinia coronata	Fungi																																	1		1
Diplodia corticola	Fungi				1			2			1
Pseudocercospora musae	Fungi			1				2			1																							1		1
Sanghuangporus baumii	Fungi
Bipolaris oryzae	Fungi			2							2					1
Debaryomyces fabryi	Fungi																												1
Aspergillus aculeatus	Fungi										1																									2									1
Amorphotheca resinae	Fungi
Gymnopus luxurians	Fungi											1
Cordyceps militaris	Fungi							2
fungal sp. No.14919	Fungi																																			1	1
Ophiocordyceps sinensis	Fungi																											1
Mortierella elongata	Fungi					16																										2
Penicillium sp. 'occitanis'	Fungi
Wallemia mellicola	Fungi																												1										2
Drechmeria coniospora	Fungi
Taphrina deformans	Fungi								4																			1						6
Naematelia encephala	Fungi							1																								2		2		1	2
Cercospora berteroae	Fungi			3		9	1	1		2	3																	5	2			5		5
Botrytis cinerea	Fungi										2
Pezoloma ericae	Fungi
Aspergillus oryzae	Fungi
Rhodotorula taiwanensis	Fungi								1
Scedosporium apiospermum	Fungi																																				2
Cercospora beticola	Fungi							2																				1
Neurospora tetrasperma	Fungi				1				2
Pneumocystis jirovecii	Fungi							1																						1
Bipolaris cookei	Fungi								2						1																	1
Talaromyces cellulolyticus	Fungi
Exidia glandulosa	Fungi
Fusarium sp. FIESC_5	Fungi
Mixia osmundae	Fungi										1
Lomentospora prolificans	Fungi										1
Penicillium griseofulvum	Fungi
Polytolypa hystricis	Fungi
Moniliophthora roreri	Fungi					1				1																			1
Pyricularia oryzae	Fungi																											2
Capronia coronata	Fungi					1																								1
Pyronema omphalodes	Fungi																																	1
Paramicrosporidium saccamoebae	Fungi																												1
Penicillium coprophilum	Fungi
Pichia kudriavzevii	Fungi	1
Ceraceosorus bombacis	Fungi							3	2	1
Cercospora zeina	Fungi																																	1
Leucosporidium creatinivorum	Fungi																											1						1
Gymnopilus dilepis	Fungi			1		1			1																			3					1
Lichtheimia ramosa	Fungi																											1
Histoplasma capsulatum	Fungi					1
Coccidioides immitis	Fungi
Cordyceps fumosorosea	Fungi
Meyerozyma guilliermondii	Fungi
Fonsecaea multimorphosa	Fungi
Opegrapha vulgata	Fungi
Rosellinia necatrix	Fungi	1
Pisolithus microcarpus	Fungi		1							1
Fomitiporia mediterranea	Fungi							1
Trichoderma harzianum	Fungi
Cyberlindnera fabianii	Fungi
Hypoxylon sp. CI-4A	Fungi
Mycena chlorophos	Fungi					1																						2				1
Trichoderma gamsii	Fungi																															1
Cutaneotrichosporon oleaginosum	Fungi							1
Aspergillus carbonarius	Fungi
Xanthophyllomyces dendrorhous	Fungi																																	2		2
Conidiobolus coronatus	Fungi																											1
Daldinia sp. EC12	Fungi
Ustilaginoidea virens	Fungi
Protomyces lactucaedebilis	Fungi								4																									1
Coprinopsis cinerea	Fungi
Fonsecaea erecta	Fungi										1
Ophiocordyceps unilateralis	Fungi
Gaeumannomyces tritici	Fungi
Penicillium polonicum	Fungi
Metarhizium rileyi	Fungi
Elaphomyces granulatus	Fungi									1						1
Yarrowia lipolytica	Fungi
Serendipita indica	Fungi
Punctularia strigosozonata	Fungi																																	2
Moesziomyces antarcticus	Fungi
Penicilliopsis zonata	Fungi								1																											2
Phlebia centrifuga	Fungi			1																																											1
Basidiobolus meristosporus	Fungi
Peltigera malacea	Fungi
Trametes cinnabarina	Fungi					1																						1				2
Neurospora crassa	Fungi
Wickerhamomyces anomalus	Fungi	4																																															2
Saccharomyces paradoxus	Fungi
Cladophialophora bantiana	Fungi							2
Fusarium poae	Fungi
Bipolaris victoriae	Fungi
Tulasnella calospora	Fungi																												1
Cladophialophora psammophila	Fungi																																			1
Erysiphe necator	Fungi
Moelleriella libera	Fungi																																				1
Ustilago bromivora	Fungi			1
Chaetomium thermophilum	Fungi																												1
Sclerotinia borealis	Fungi		1			1
Lipomyces starkeyi	Fungi
Claviceps purpurea	Fungi
Fusarium fujikuroi	Fungi																																			1
Sporothrix insectorum	Fungi
Sistotremastrum niveocremeum	Fungi
Bipolaris zeicola	Fungi														1
Tilletia indica	Fungi	1				1				2																						1				1
Ceratocystis platani	Fungi
Armillaria ostoyae	Fungi										3																	1
Fusarium pseudograminearum	Fungi										2																							1
Marssonina brunnea	Fungi																											1
Aspergillus ustus	Fungi
Helicocarpus griseus	Fungi																											1
Trametes pubescens	Fungi			1		1				1	3																	2						4		1
Ustilago hordei	Fungi			1					1		3
Ophiocordyceps camponoti-rufipedis	Fungi
Kwoniella heveanensis	Fungi								1
Pithomyces chartarum	Fungi			2														2
Cladophialophora yegresii	Fungi																																			1
Sporidiobolus salmonicolor	Fungi																													1
Absidia repens	Fungi
Parengyodontium album	Fungi
Trametes versicolor	Fungi					2
Magnaporthiopsis poae	Fungi
Grifola frondosa	Fungi					1		2		1	2																	1				1					1
Fomitopsis pinicola	Fungi
Gloeophyllum trabeum	Fungi
Auricularia subglabra	Fungi		1							1	1
Lobosporangium transversale	Fungi			1		17
Colletotrichum higginsianum	Fungi																																	2
Zymoseptoria brevis	Fungi																													1
Nosema ceranae	Fungi					1			1
Aspergillus nomius	Fungi
Uncinocarpus reesii	Fungi
Metarhizium majus	Fungi
Trichoderma virens	Fungi																													1
Fusarium langsethiae	Fungi
[Candida] pseudohaemulonis	Fungi
Serpula lacrymans	Fungi									1																		4	3			1		4
Escovopsis weberi	Fungi
Aspergillus bombycis	Fungi
Pichia membranifaciens	Fungi
Candida albicans	Fungi
Smittium culicis	Fungi			1		1		2		2	1																	1								1
Colletotrichum orbiculare	Fungi
Amanita muscaria	Fungi			1					1
Pseudozyma hubeiensis	Fungi
Postia placenta	Fungi
Blumeria graminis	Fungi
Fusarium verticillioides	Fungi																																	1
Batrachochytrium dendrobatidis	Fungi
Violaceomyces palustris	Fungi
Aspergillus tubingensis	Fungi
Rutstroemia sp. NJR-2017a WRK4	Fungi								1
Trichoderma citrinoviride	Fungi										4
Lentinula edodes	Fungi				2
Emmonsia crescens	Fungi			1							1																	1
Ascosphaera apis	Fungi										1																		2			1				1
Piloderma croceum	Fungi										2
Bifiguratus adelaidae	Fungi
Hesseltinella vesiculosa	Fungi
Metarhizium acridum	Fungi
Beauveria brongniartii	Fungi
[Candida] glabrata	Fungi																																	1
Tilletiaria anomala	Fungi
Pseudogymnoascus sp. VKM F-3775	Fungi
Annulohypoxylon stygium	Fungi
Pleurotus ostreatus	Fungi
Diplocarpon rosae	Fungi							1			1
Kluyveromyces marxianus	Fungi
Lodderomyces elongisporus	Fungi			1																								1						3
Microsporum canis	Fungi
Cylindrobasidium torrendii	Fungi					2																						7
Coemansia reversa	Fungi
Grosmannia clavigera	Fungi
Gelatoporia subvermispora	Fungi
Rhizoclosmatium globosum	Fungi
Pisolithus tinctorius	Fungi			1							1																	4						1
Mortierella verticillata	Fungi		1	1		13				1	2																					1		5		1
Candida maltosa	Fungi									1
Fonsecaea nubica	Fungi
Gonapodya prolifera	Fungi
Anaeromyces robustus	Fungi			1																									1			2		2
Rutstroemia sp. NJR-2017a BBW	Fungi																																	1
Colletotrichum fructicola	Fungi
Fusarium nygamai	Fungi			1
Hypoxylon sp. EC38	Fungi
Cryptococcus neoformans	Fungi							1		1	2
Aspergillus taichungensis	Fungi
Rutstroemia sp. NJR-2017a BVV2	Fungi
Verticillium longisporum	Fungi
Eremothecium sinecaudum	Fungi
Ganoderma lucidum	Fungi					1
Leucoagaricus sp. SymC.cos	Fungi
Kalmanozyma brasiliensis	Fungi
Trichoderma asperellum	Fungi																																	1
Hypoxylon sp. CO27-5	Fungi
Tuber aestivum	Fungi
Pseudogymnoascus sp. VKM F-4281 (FW-2241)	Fungi
Aspergillus arachidicola	Fungi
Botryobasidium botryosum	Fungi																											1
Microbotryum intermedium	Fungi					1		2																												3
Cladonia uncialis	Fungi
Epichloe typhina	Fungi
Tuber magnatum	Fungi
Sugiyamaella lignohabitans	Fungi
Colletotrichum gloeosporioides	Fungi
Fusarium graminearum	Fungi
Pseudogymnoascus sp. VKM F-4519 (FW-2642)	Fungi																																	1
Metarhizium guizhouense	Fungi			1						1																		1				1		4
Fusarium proliferatum	Fungi
[Candida] auris	Fungi
Neolentinus lepideus	Fungi																											1
Colletotrichum incanum	Fungi			1	1
Heterobasidion irregulare	Fungi	1																																1		1
Galerina marginata	Fungi					1																												2
Pseudogymnoascus sp. VKM F-4518 (FW-2643)	Fungi
Hebeloma cylindrosporum	Fungi
Anthracocystis flocculosa	Fungi
Rozella allomycis	Fungi							1		1																		2						5
Colletotrichum sublineola	Fungi							1
Trichoderma reesei	Fungi
Jaapia argillacea	Fungi
Testicularia cyperi	Fungi
Marssonina coronariae	Fungi
Piromyces sp. E2	Fungi									1																								1
Colletotrichum chlorophyti	Fungi
Trametes coccinea	Fungi
Curvularia trifolii	Fungi
Aspergillus flavus	Fungi
Nannizzia gypsea	Fungi								1																			1
Catenaria anguillulae	Fungi
Hanseniaspora uvarum	Fungi																																						2
Paxillus involutus	Fungi
Puccinia sorghi	Fungi										1
Blastomyces percursus	Fungi
Pseudogymnoascus sp. VKM F-3808	Fungi							1
[Candida] intermedia	Fungi																													5				2			2						5
Nosema bombycis	Fungi
Drechslerella stenobrocha	Fungi
Pachysolen tannophilus	Fungi
Rhizopogon vinicolor	Fungi																																													1
Colletotrichum orchidophilum	Fungi																											1						1
Metarhizium anisopliae	Fungi			1
Fusarium mangiferae	Fungi
Neocallimastix californiae	Fungi
Hypholoma sublateritium	Fungi
Termitomyces sp. J132	Fungi																																	1
Piromyces finnis	Fungi
Fonsecaea pedrosoi	Fungi										1
Rhynchosporium agropyri	Fungi
Colletotrichum tofieldiae	Fungi										1																							1
Allomyces macrogynus	Fungi										1																					1
Aspergillus candidus	Fungi
Emergomyces pasteurianus	Fungi
Juglanconis juglandina	Fungi										2				1																			1
Cystofilobasidium capitatum	Fungi
Kwoniella mangrovensis	Fungi										1
Tilletia controversa	Fungi																													1
Plicaturopsis crispa	Fungi
Coniophora puteana	Fungi			1
Colletotrichum graminicola	Fungi
Pseudogymnoascus sp. VKM F-4515 (FW-2607)	Fungi
Trichoderma longibrachiatum	Fungi
Scheffersomyces stipitis	Fungi
Metschnikowia bicuspidata	Fungi
Cryptococcus depauperatus	Fungi																															1
Amphiamblys sp. WSBS2006	Fungi								1	1																						1
Aspergillus kawachii	Fungi
[Candida] boidinii	Fungi			1																									1
Daedalea quercina	Fungi
Hydnomerulius pinastri	Fungi
Zancudomyces culisetae	Fungi					1		1		1	2																					1		2
Torulaspora delbrueckii	Fungi
Psilocybe cyanescens	Fungi																																	1
Kwoniella dejecticola	Fungi
Wallemia ichthyophaga	Fungi
Pseudogymnoascus sp. 23342-1-I1	Fungi
Cryphonectria parasitica	Fungi																											1
Wickerhamomyces ciferrii	Fungi
Moniliophthora perniciosa	Fungi					1																												1
Aspergillus rambellii	Fungi
Laetiporus sulphureus	Fungi																																															2
Blastomyces dermatitidis	Fungi
Blastomyces parvus	Fungi
Juglanconis sp.	Fungi																																	1
Panaeolus cyanescens	Fungi			1		1				1																			1
Verticillium dahliae	Fungi
Wickerhamiella sorbophila	Fungi
Tortispora caseinolytica	Fungi
Zasmidium cellare	Fungi
Fusarium solani	Fungi
Ceratocystis cacaofunesta	Fungi														2
Calocera viscosa	Fungi
Batrachochytrium salamandrivorans	Fungi																											1
Pseudocercospora mori	Fungi																													1
Didymella pinodes	Fungi
Metarhizium robertsii	Fungi
Fusarium culmorum	Fungi
Hirsutella rhossiliensis	Fungi
Suhomyces tanzawaensis	Fungi
Kwoniella bestiolae	Fungi
Yamadazyma tenuis	Fungi
Obba rivulosa	Fungi
Moesziomyces aphidis	Fungi	1
Passalora fulva	Fungi										2
Colletotrichum salicis	Fungi																															2
Microbotryum lychnidis-dioicae	Fungi
Sporothrix schenckii	Fungi
Nematocida sp. 1	Fungi
Venturia inaequalis	Fungi
Pseudogymnoascus sp. 03VT05	Fungi
Pseudogymnoascus sp. VKM F-4513 (FW-928)	Fungi							1
Tuber borchii	Fungi
Phlebia radiata	Fungi																														1
Amanita thiersii	Fungi
Nosema apis	Fungi
Cladosporium phlei	Fungi			2
Pseudogymnoascus sp. WSF 3629	Fungi
Chrysoporthe deuterocubensis	Fungi
Fibroporia radiculosa	Fungi										2
Paxillus rubicundulus	Fungi
Trichophyton mentagrophytes	Fungi
Pseudogymnoascus sp. 24MN13	Fungi
Fusarium acuminatum	Fungi
Schizosaccharomyces pombe	Fungi					3			1	2	1																	2	1					4
Kwoniella pini	Fungi																																	1	1
Tremella fuciformis	Fungi																													1
Ustilago maydis	Fungi							1
Fonsecaea monophora	Fungi							2
Emmonsia sp. CAC-2015a	Fungi
Coccidioides posadasii	Fungi
Paracoccidioides brasiliensis	Fungi
Thielaviopsis punctulata	Fungi
Wickerhamomyces mucosus	Fungi
Calocera cornea	Fungi
Pseudogymnoascus sp. 05NY08	Fungi
Vittaforma corneae	Fungi
Smittium mucronatum	Fungi																												1
Kernia pachypleura	Fungi
Chrysoporthe austroafricana	Fungi
Aspergillus parasiticus	Fungi
Colletotrichum nymphaeae	Fungi																																	3
Verticillium alfalfae	Fungi	1
Candida dubliniensis	Fungi																																	1
Dacryopinax primogenitus	Fungi
Colletotrichum simmondsii	Fungi
Smittium simulii	Fungi
Bryoria tenuis	Fungi
Pseudogymnoascus sp. VKM F-3557	Fungi
Tuber melanosporum	Fungi
Neolecta irregularis	Fungi					2
Wolfiporia cocos	Fungi					1
Phanerochaete chrysosporium	Fungi
Enterocytozoon bieneusi	Fungi
Hepatospora eriocheir	Fungi										1																							1
Furculomyces boomerangus	Fungi
Sporothrix brasiliensis	Fungi
Melanopsichium pennsylvanicum	Fungi
Sporisorium reilianum	Fungi
Sporisorium scitamineum	Fungi
Smittium megazygosporum	Fungi
Penicillium brevicompactum	Fungi
Phlyctis boliviensis	Fungi
Fistulina hepatica	Fungi																													1
Suillus luteus	Fungi																															1
Penicillium sp. ShG4C	Fungi
Leptogium hirsutum	Fungi
Colletotrichum fioriniae	Fungi
Hypomyces aurantius	Fungi
Trichoderma guizhouense	Fungi
Cladosporium acalyphae	Fungi
Trichophyton verrucosum	Fungi
Cladonia metacorallifera	Fungi
Arthrinium arundinis	Fungi
Ascoidea rubescens	Fungi
Hyphopichia burtonii	Fungi
Kuraishia capsulata	Fungi
Laccaria bicolor	Fungi
Komagataella phaffii	Fungi			2
Candida sake	Fungi
Nadsonia fulvescens	Fungi
Pseudogymnoascus pannorum	Fungi
Millerozyma farinosa	Fungi
Ganoderma meredithae	Fungi
Laccaria amethystina	Fungi
Cladosporium herbarum	Fungi
Blastomyces gilchristii	Fungi
Rhynchosporium commune	Fungi
Rhynchosporium secalis	Fungi
Pseudogymnoascus sp. VKM F-4517 (FW-2822)	Fungi
Ophiognomonia clavigignenti-juglandacearum	Fungi
Eremothecium gossypii	Fungi
Cystobasidium minutum	Fungi
Linderina pennispora	Fungi																											1
Pseudogymnoascus sp. VKM F-103	Fungi
Candida orthopsilosis	Fungi
Ogataea polymorpha	Fungi
Armillaria gallica	Fungi
Funneliformis mosseae	Fungi
Trichophyton rubrum	Fungi
Coccocarpia palmicola	Fungi
Pertusaria plittiana	Fungi
Hypocrella siamensis	Fungi
Trichoderma parareesei	Fungi
uncultured Neurospora	Fungi
Naumovozyma dairenensis	Fungi
Tetrapisispora blattae	Fungi
Nematocida displodere	Fungi
Curvularia lunata	Fungi
Paracoccidioides lutzii	Fungi
Alectoria fallacina	Fungi
Ophiostoma novo-ulmi	Fungi
Babjeviella inositovora	Fungi
Spathaspora passalidarum	Fungi
Zygosaccharomyces bailii	Fungi
Schizosaccharomyces japonicus	Fungi
Cantharellus cibarius	Fungi					1
Pleurotus platypus	Fungi
Usnea ceratina	Fungi
Peltigera membranacea	Fungi
Pseudogymnoascus sp. VKM F-4246	Fungi
Auricularia auricula-judae	Fungi
Phanerochaete sordida	Fungi
Sistotremastrum suecicum	Fungi		1			1		1			1																							3		1
Actinomucor elegans	Fungi
Pestalotiopsis microspora	Fungi
Magnusiomyces magnusii	Fungi										2
[Candida] arabinofermentans	Fungi
Hanseniaspora guilliermondii	Fungi
Hanseniaspora osmophila	Fungi					1
Puccinia graminis	Fungi
Tilletia walkeri	Fungi					1				1																		2				1
Encephalitozoon hellem	Fungi
Lecanora strobilina	Fungi
Phyllopsora corallina	Fungi
Gamarada debralockiae	Fungi
Ceratocystis fimbriata	Fungi
Encephalitozoon cuniculi	Fungi
Vavraia culicis	Fungi
Smittium angustum	Fungi										4
Shiraia bambusicola	Fungi
Hypogymnia vittata	Fungi
Beauveria malawiensis	Fungi
Pichia kluyveri	Fungi
Vanderwaltozyma polyspora	Fungi
Hanseniaspora valbyensis	Fungi
Agaricus bitorquis	Fungi
Trichophyton benhamiae	Fungi
Lepraria oxybapha	Fungi
Cairneyella variabilis	Fungi
Pseudogymnoascus verrucosus	Fungi
Colletotrichum lindemuthianum	Fungi										1
Fusarium heterosporum	Fungi
Eremothecium cymbalariae	Fungi
Thelephora ganbajun	Fungi
Cryptococcus amylolentus	Fungi
Cryptococcus wingfieldii	Fungi
Malassezia furfur	Fungi
Enterocytozoon hepatopenaei	Fungi
Epidermophyton floccosum	Fungi
Mycocalicium subtile	Fungi
Fusarium babinda	Fungi
Ogataea parapolymorpha	Fungi
Kazachstania africana	Fungi
Russula sp.	Fungi
Armillaria solidipes	Fungi
Malassezia slooffiae	Fungi
uncultured fungus	Fungi
Cladosporium sp.	Fungi
Alternaria sp. MG1	Fungi
Trichophyton violaceum	Fungi
Xanthoparmelia conspersa	Fungi
Metarhizium brunneum	Fungi
Emericellopsis sp. 1a5	Fungi
Verticillium sp. IMI 338019R	Fungi
Fusarium circinatum	Fungi
Kluyveromyces dobzhanskii	Fungi
Lenzites gibbosa	Fungi							1
Tricholoma matsutake	Fungi
Cryptococcus gattii VGII	Fungi
Encephalitozoon romaleae	Fungi
Botryosphaeria dothidea	Fungi								1
Penicillium fellutanum	Fungi
Pseudogymnoascus sp. VKM F-4516 (FW-969)	Fungi
Pyricularia grisea	Fungi					1		1																								1
Saccharomyces cerevisiae x Saccharomyces kudriavzevii	Fungi
Hanseniaspora opuntiae	Fungi																																	1
Schizosaccharomyces cryophilus	Fungi																																			2
Rhizopogon vesiculosus	Fungi
Microbotryum cf. violaceum BFL-2013	Fungi
Rhizomucor miehei	Fungi
Alternaria brassicicola	Fungi
Ricasolia amplissima	Fungi
Graphis lineola	Fungi
Fusarium scirpi	Fungi
Ilyonectria destructans	Fungi
Ceratocystis autographa	Fungi
Naumovozyma castellii	Fungi
Fomitopsis palustris	Fungi
Agrocybe aegerita	Fungi
Turbinellus floccosus	Fungi
Cryptococcus gattii VGI	Fungi
Rhodotorula mucilaginosa	Fungi
Malassezia yamatoensis	Fungi
Cladosporium cladosporioides	Fungi
Alternaria infectoria	Fungi
Penicillium crustosum	Fungi
Trichophyton equinum	Fungi
Trichophyton interdigitale	Fungi							1
Cladonia rangiferina	Fungi
Imshaugia aleurites	Fungi
Fusarium aywerte	Fungi
Diaporthe longicolla	Fungi
Collariella gracilis	Fungi
Lachancea fermentati	Fungi
Lachancea mirantina	Fungi
Tetrapisispora phaffii	Fungi
Zygosaccharomyces rouxii	Fungi
Trametes hirsuta	Fungi
Termitomyces sp. T132	Fungi
Cyathus stercoreus	Fungi
Volvariella volvacea	Fungi
Jaminaea angkorensis	Fungi																																			4
Malassezia obtusa	Fungi
Encephalitozoon intestinalis	Fungi
Antonospora locustae	Fungi
Hysteropatella clavispora	Fungi
Exophiala pisciphila	Fungi
uncultured Penicillium	Fungi
Parmotrema stuppeum	Fungi
Glomerobolus gelineus	Fungi
Rhynchosporium orthosporum	Fungi
Kallichroma tethys	Fungi
Beauveria felina	Fungi
Trichoderma aureoviride	Fungi
Juglanconis oblonga	Fungi
[Candida] psychrophila	Fungi
Lipomyces kononenkoae	Fungi
Barnettozyma californica	Fungi
Kazachstania naganishii	Fungi
Kazachstania saulgeensis	Fungi
Kluyveromyces lactis	Fungi
Saccharomyces bayanus	Fungi
Saccharomyces kudriavzevii	Fungi										1																										1
Pneumocystis carinii	Fungi
Schizosaccharomyces octosporus	Fungi
Thanatephorus cucumeris	Fungi
Cryptococcus gattii VGIV	Fungi
Papiliotrema laurentii	Fungi
Buckleyzyma	Fungi
Glaciozyma antarctica	Fungi
Rhodotorula glutinis	Fungi
Rhizophlyctis rosea	Fungi
Orpinomyces sp. OUS1	Fungi
Edhazardia aedis	Fungi
Rhizophagus sp. DAOM 213198	Fungi
Blakeslea trispora	Fungi
Rhizopus stolonifer	Fungi
Neohortaea acidophila	Fungi
Phoma sp. MF5453	Fungi
Alternaria alternantherae	Fungi
Penicillium janthinellum	Fungi
Talaromyces funiculosus	Fungi
Thermomyces lanuginosus	Fungi
Ascosphaera aggregata	Fungi
Buellioideae	Fungi
Parmotrema diffractaicum	Fungi
Lophodermium sp. ZY-2014	Fungi
Tolypocladium inflatum	Fungi
Daldinia eschscholtzii	Fungi
Candida sojae	Fungi
Brettanomyces bruxellensis	Fungi
Lachancea nothofagi	Fungi
Saccharomyces arboricola	Fungi
Saccharomyces pastorianus	Fungi
Saccharomycetaceae sp. 'Ashbya aceri'	Fungi
Starmerella magnoliae	Fungi
Ascomycota sp. F53	Fungi
Pleurotus citrinopileatus	Fungi
Pleurotus eryngii	Fungi
Cryptococcus gattii VGIII	Fungi
Leucosporidium scottii	Fungi
Ordospora colligata	Fungi
Rhizomucor pusillus	Fungi
Botryosphaeria sp. BCA-1	Fungi
Phyllosticta cirsii	Fungi
Leptoxyphium fumago	Fungi
Cladosporium sphaerospermum	Fungi
Plurivorosphaerella nawae	Fungi
Paraphaeosphaeria minitans	Fungi
Pseudopithomyces maydicus	Fungi
Shiraia sp. SUPER-H168	Fungi
Leptosphaerulina sp. LVN6	Fungi
Penicillium aethiopicum	Fungi
Penicillium citrinum	Fungi
Penicillium paxilli	Fungi
Talaromyces piceae	Fungi
Cladonia grayi	Fungi
Lachnum spartinae	Fungi
Lecanicillium saksenae	Fungi
Acremonium sp. 11665 DLW-2010	Fungi
Hirsutella vermicola	Fungi
Sarocladium implicatum	Fungi
Magnaporthe	Fungi
Esteya vermicola	Fungi
Sordaria araneosa	Fungi
Nodulisporium	Fungi
Ascobolus immersus	Fungi
Yarrowia galli	Fungi
Cyberlindnera suaveolens	Fungi
Ogataea angusta	Fungi
Lachancea dasiensis	Fungi
Lachancea meyersii	Fungi
Lachancea sp. PJ-2012a	Fungi
Lachancea thermotolerans	Fungi
Torulaspora globosa	Fungi
Starmerella bombicola	Fungi
Pneumocystis murina	Fungi
Dendrocorticium roseocarneum	Fungi
Irpex lacteus	Fungi
Hericium coralloides	Fungi
Coprinellus disseminatus	Fungi
Symmetrospora	Fungi
Malassezia japonica	Fungi
Monoblepharella sp. JEL15	Fungi
Piromyces sp.	Fungi
Mucor hiemalis	Fungi
Mucor mucedo	Fungi
Simonyella variegata	Fungi
Abrothallus kamchatica	Fungi
Fusicoccum sp. BCC4124	Fungi
Lasiodiplodia theobromae	Fungi
Coniosporium uncinatum	Fungi
Patellaria atrata	Fungi
Cercospora kikuchii	Fungi
Phoma betae	Fungi
Phoma sp. C2932	Fungi
uncultured Leptosphaeria	Fungi
Alternaria oxytropis	Fungi
Alternaria citri	Fungi
Curvularia inaequalis	Fungi
Pleospora typhicola	Fungi
Pyrenophora biseptata	Fungi
Pyrenophora graminea	Fungi
Dothideomycetes sp. AN13	Fungi
Ceramothyrium carniolicum	Fungi
Ceramothyrium linnaeae	Fungi
Knufia sp. CBS 268.34	Fungi
Aspergillus japonicus	Fungi
Aspergillus niveus	Fungi
Aspergillus phoenicis	Fungi
uncultured Aspergillus	Fungi
Monascus ruber	Fungi
Penicillium alutaceum	Fungi
Penicillium olsonii	Fungi
Penicillium viticola	Fungi
Byssochlamys fulva	Fungi
Arthroderma uncinatum	Fungi
Trichophyton tonsurans	Fungi
Malbranchea aurantiaca	Fungi
Rhizoplaca chrysoleuca	Fungi
Lecania	Fungi
Peltigera dolichorrhiza	Fungi
Xanthorioideae	Fungi
Dibaeis baeomyces	Fungi
Lepra scaberula	Fungi
Lichinella iodopulchra	Fungi
Meliniomyces	Fungi
Phialocephala turicensis	Fungi
Monilinia fructicola	Fungi
Scleromitrula shiraiana	Fungi
Pseudogymnoascus sp. VKM F-4514 (FW-929)	Fungi
Clonostachys rosea	Fungi
Epichloe festucae	Fungi
Periglandula ipomoeae	Fungi
Beauveria asiatica	Fungi
Beauveria caledonica	Fungi
Trichoderma hamatum	Fungi
Gliocladium sp.	Fungi
Fusarium bulbicola	Fungi
Fusarium thapsinum	Fungi
Fusarium incarnatum	Fungi
Fusarium miscanthi	Fungi
Fusarium redolens	Fungi
Fusicolla sp. NRRL 22136	Fungi
Sarocladium strictum	Fungi
Trichocladium griseum	Fungi
Coniochaeta hoffmannii	Fungi
Diaporthe hongkongensis	Fungi
Leptographium procerum	Fungi
Ophiostoma himal-ulmi	Fungi
Ophiostoma minus	Fungi
Ophiostoma ulmi	Fungi
Podospora curvicolla	Fungi
Gelasinospora sp. G114	Fungi
Neurospora intermedia	Fungi
Sordaria fimicola	Fungi
Pestalotiopsis sp. F48	Fungi
Dactylellina cionopaga	Fungi
Peziza quelepidotia	Fungi
Phymatotrichopsis omnivora	Fungi
Tuber longispinosum	Fungi
Candida oxycetoniae	Fungi
Candida viswanathii	Fungi
Danielozyma	Fungi
Debaryomyces robertsiae	Fungi
Schwanniomyces etchellsii	Fungi
Suhomyces bokatorum	Fungi
Magnusiomyces capitatus	Fungi
[Candida] vartiovaarae	Fungi
Komagataella pastoris	Fungi
Kazachstania servazzii	Fungi
Nakaseomyces delphensis	Fungi
Saccharomyces uvarum	Fungi
Candida santjacobensis	Fungi
Starmerella bacillaris	Fungi
Saccharomycopsis javanensis	Fungi
Blastobotrys	Fungi
Zygoascus	Fungi
Taphrina flavorubra	Fungi
Panus conchatus	Fungi
Ganoderma applanatum	Fungi
Taiwanofungus camphoratus	Fungi
Bolbitius vitellinus	Fungi
Hebeloma circinans	Fungi
Flammulina velutipes	Fungi
uncultured Coprinellus	Fungi
Tricholoma magnivelare	Fungi
Tricholoma ustale	Fungi
Strobilomyces sp.	Fungi
Gloeocantharellus	Fungi
Bartheletia paradoxa	Fungi
Naganishia adeliensis	Fungi
Naganishia albida	Fungi
Papiliotrema flavescens	Fungi
Phakopsora meibomiae	Fungi
Nematocida parisii	Fungi
Nematocida sp. ERTm5	Fungi
Trachipleistophora hominis	Fungi
Glomus cerebriforme	Fungi
fungal sp. NR7379	Fungi
[truncated: 148 more columns]
