# Supplementary material for: The Isolation and Characterization of Rare Mycobiome Associated With Spacecraft Assembly Cleanrooms
Source: Front Microbiol. 2022 Apr 26;13:777133. doi: 10.3389/fmicb.2022.777133 (PMC9087587; doi:10.3389/fmicb.2022.777133)
Supplement: Supplementary file 10 [file Data_Sheet_5.XLSX]

## Sheet: JPL-1
A) Metagenomic reads present in PMA-treated samples and controls during the first sampling at JPL-SAF
	JPL-1 no AB			JPL-1 AB
Fungal taxa	Samples	Handling control	Device control	Samples	Handling control	Device control
Candida intermedia				5
Alternaria alternata	6			2
Ascochyta rabiei	8
Aureobasidium pullulans	3
Coniochaeta ligniaria	3
Cyberlindnera jadinii	14			12
Epicoccum nigrum	7
Fomitiporia mediterranea				3
Hortaea werneckii	1	1		2
Leptosphaeria maculans	6
Malassezia globosa	20			50	4	2
Malassezia pachydermatis	2			2	1	1
Malassezia sympodialis	2			6
Parastagonospora nodorum	3
Penicillium arizonense	1			2
Peniophora sp. CONT	2			2
Polyporus grammocephalus	3
Pyrenochaeta sp. DS3sAY3a	20
Rhizophagus irregularis				3
Schizophyllum commune				5
Stagonospora sp. SRC1lsM3a	3
Stemphylium lycopersici	5
Zymoseptoria tritici	1			2
Penicillium camemberti				2
Penicillium roqueforti	2
Penicillium steckii				2
Purpureocillium lilacinum	2
Pyrenophora tritici-repentis	2
Malassezia restricta	2
Talaromyces islandicus				2
Bipolaris maydis	2
Clavispora lusitaniae	2
Wickerhamomyces anomalus				2
Lepidopterella palustris	2
Aureobasidium melanogenum	2
Laetiporus sulphureus				2
Pithomyces chartarum	2
Ceratocystis cacaofunesta	2
Aspergillus sydowii				1
Periconia macrospinosa	1
Coniosporium apollinis	1
Stereum hirsutum				1
Pyrenophora teres	1
Malassezia vespertilionis				1
Corynespora cassiicola	1
Rhizoctonia solani				1
Cyphellophora europaea	1
Byssochlamys spectabilis	1
Aspergillus aculeatus				1
Glonium stellatum	1
Podospora anserina				1
Phlebia centrifuga				1
Ramularia collo-cygni	1
Mucor ambiguus				1
Bipolaris oryzae	1
Rhizopogon vinicolor				1
Cenococcum geophilum	1
Bipolaris zeicola	1
Phialocephala scopiformis				1		1
Elaphomyces granulatus	1
Bipolaris cookei	1
Juglanconis juglandina	1

## Sheet: JPL-2
B) Metagenomic reads present in PMA-treated samples and controls during the second sampling at JPL-SAF
	JPL-2 no AB			JPL-2 AB
Fungal taxa	Samples	Handling control	Device control	Samples	Handling control	Device control
Aspergillus calidoustus		3	1	6578
Aspergillus fischeri				170
Aspergillus fumigatus				244
Aspergillus lentulus	3			168
Aspergillus novofumigatus			1	216
Aspergillus sydowii		114	68	312
Aspergillus udagawae				355
Cyberlindnera jadinii	21	9	156	398	4	272
Malassezia globosa	290	150	25	882	61	46
Malassezia pachydermatis	26	1		88	10	7
Malassezia sympodialis	33	2	3	81	3
Pestalotiopsis fici	23	16	7	36		1
Aspergillus brasiliensis				53
Rhizophagus irregularis	8			44	1
Penicillium oxalicum			2	46
Saccharomyces cerevisiae	10	1	8	35	1	6
Aspergillus clavatus				40
Penicillium brasilianum				36
Saccharomyces eubayanus	5	1	9	23		10
Puccinia striiformis	2		1	24	1
Malassezia restricta	1	1		24		5
Polyporus grammocephalus	5	1	3	19		1
Aspergillus ochraceoroseus			1	22
Penicillium nordicum	1			21
Tilletia caries	2	3		20
Malassezia vespertilionis	10			9	4
Talaromyces marneffei				18
Alternaria alternata	2	9	61	15	2
Aspergillus steynii				17
Epicoccum nigrum	1	428		16
Penicillium vulpinum				17
Cyphellophora europaea				17
Eutypa lata	2			14
Rhodotorula sp. JG-1b	8		4	8		8
Gymnopus luxurians	2		5	13		3
Byssochlamys spectabilis	9			6
Talaromyces islandicus	4			11
Penicillium roqueforti		1		14
Aspergillus versicolor		36	14	14
Penicillium digitatum				13
Penicillium arizonense				12
Talaromyces stipitatus				11
Aspergillus nidulans		1		11
Cutaneotrichosporon oleaginosum	2			9	1
Phanerochaete carnosa	5	10		6
Puccinia triticina				11
Phlebia centrifuga	11	3
Rhodotorula toruloides				11
Aspergillus terreus				10
Phlebiopsis gigantea	8	6		2
Candida tropicalis	2		6	6
Peniophora sp. CONT		2		8
Aspergillus campestris	3			5
Penicillium subrubescens	1			7
Aspergillus ustus				8
Aspergillus wentii				8
Rasamsonia emersonii				8
Choanephora cucurbitarum	8
Rhizoctonia solani	1			6
Rachicladosporium antarcticum				7
Aspergillus carbonarius		2	1	7
Candida parapsilosis				7
Fomitiporia mediterranea	2			5
Pseudogymnoascus sp. VKM F-4520 (FW-2644)		2		7
Rhodotorula graminis	4	1		3
Penicillium flavigenum				6
Penicillium expansum				6
Aspergillus cristatus	1	1	1	5
Trichosporon asahii	3		3	3		1
Debaryomyces fabryi	2			4
Rhizopus microsporus	5			1
Periconia macrospinosa		1		5
Aspergillus oryzae				5
Sordaria macrospora	2			3
Madurella mycetomatis				5
Colletotrichum fructicola				5
Sclerotinia sclerotiorum	1			4
Rhizopogon vinicolor	3			2
Amorphotheca resinae				5
Ascochyta rabiei		12	5	4
Penicillium antarcticum				4
Parastagonospora nodorum	1			3
Penicillium decumbens				4
Clavispora lusitaniae				4
Mucor ambiguus	4
Oidiodendron maius				4
Mucor circinelloides	3			1
Xylona heveae	2			2
Heterobasidion irregulare	4	3
Polytolypa hystricis				4
Exophiala oligosperma				4
Anthracocystis flocculosa		1		4
Aspergillus nomius				4
Penicillium camemberti	2			1
Penicillium rubens				3
Purpureocillium lilacinum	2	23	43	1
Cordyceps confragosa	1			2
Penicillium solitum	3
Pyrenophora teres				3
Aspergillus glaucus			4	3
Aspergillus aculeatus				3
Clohesyomyces aquaticus	1			2
Xanthophyllomyces dendrorhous	2			1
Lentinula edodes				3
fungal sp. No.14919				3
Ophiocordyceps sinensis	1			2
Pseudogymnoascus sp. VKM F-3775				3
Aspergillus taichungensis	3
Ceraceosorus bombacis		2	1	3
Obba rivulosa	3	7
Tulasnella calospora	1			2
Lomentospora prolificans				3
Termitomyces sp. J132	3
Uncinocarpus reesii				3
Fusarium graminearum				3
Scheffersomyces stipitis				3
Hortaea werneckii	1	1		1
Penicillium nalgiovense				2
Penicillium steckii		8	2	2
Trichoderma atroviride	1			1
Paxillus involutus				2
Wallemia mellicola	1			1		2
Beauveria bassiana		1	2	2
Aspergillus niger	1	1		1
Schizopora paradoxa				2		1
Trametes versicolor	2	11
Exophiala dermatitidis				2
Meyerozyma guilliermondii	2
Cordyceps fumosorosea				2
Neonectria ditissima				2
Cyberlindnera fabianii				2
Phialophora attae	1			1
Valsa mali	2	5
Aspergillus luchuensis				2
Trametes cinnabarina		1		2
Pseudomassariella vexata				2
Bipolaris oryzae				2
Talaromyces atroroseus				2
Punctularia strigosozonata	2
Coniochaeta ligniaria	2	1				1
Microdochium bolleyi				2
Elaphomyces granulatus				2
Emmonsia crescens				2
Leucosporidium creatinivorum	2		37
Aspergillus bombycis				2
Aspergillus flavus				2
Panaeolus cyanescens	2
Coccidioides immitis				2
Nannizzia gypsea				2
Rhodotorula taiwanensis	2
Phycomyces blakesleeanus	1			1
Fusarium sp. FOSC 3-a				2
Pyronema omphalodes	2
Sporothrix schenckii				2
Grosmannia clavigera	1			1
Hypholoma sublateritium	2
Paracoccidioides brasiliensis				2
Calocera cornea	2
Talaromyces funiculosus				2
Mucor hiemalis	2
Penicillium coprophilum				1
Stachybotrys chartarum			2	1
Penicillium griseofulvum				1
Pyrenochaeta sp. DS3sAY3a				1
Coprinopsis cinerea				1
Penicillium polonicum				1
Pochonia chlamydosporia				1
Talaromyces verruculosus				1
Tolypocladium ophioglossoides				1
Corynespora cassiicola		4		1
Fusarium oxysporum	1	2			2
Stagonospora sp. SRC1lsM3a			1	1
Paraphaeosphaeria sporulosa				1
Verruconis gallopava	1
Cadophora sp. DSE1049				1
Penicillium sp. 'occitanis'				1
Fibularhizoctonia sp. CBS 109695	1
Ustilago hordei	1
Talaromyces cellulolyticus				1
Metarhizium rileyi				1
Rhizophagus clarus				1
Macrophomina phaseolina				1
Pseudocercospora fijiensis				1
Acremonium chrysogenum				1
Capronia epimyces				1
Rhinocladiella mackenziei				1
Cenococcum geophilum			1	1
Botryobasidium botryosum	1
Pleurotus ostreatus		4		1
Aspergillus ruber	1				1
Phialocephala scopiformis				1
Aspergillus arachidicola				1
Ophiostoma piceae				1
Candida albicans				1
Trichoderma asperellum				1
Aspergillus candidus				1
Laetiporus sulphureus	1
Pezoloma ericae				1
Capronia coronata				1
Neofusicoccum parvum				1
Moniliophthora roreri				1
Psilocybe cyanescens				1
Sporidiobolus salmonicolor			1	1
Ustilaginoidea virens				1
Claviceps purpurea				1
Gloeophyllum trabeum	1
Piloderma croceum	1
Jaapia argillacea	1
Metarhizium robertsii				1
Aspergillus parasiticus				1
Fomitopsis pinicola		1		1	9
Grifola frondosa	1	2
Thielavia terrestris				1
Fusarium avenaceum		1		1
Kockovaella imperatae				1
Naematelia encephala				1
Cercospora zeina				1
Daldinia sp. EC12				1
Cladophialophora bantiana				1
Sugiyamaella lignohabitans				1
Tuber borchii				1
Phlebia radiata	1
Protomyces lactucaedebilis	1					1
Daedalea quercina	1
Parasitella parasitica	1
Puccinia coronata	1
Tilletia indica	1
Annulohypoxylon stygium				1
Yamadazyma tenuis	1
Tremella fuciformis				1
Colletotrichum nymphaeae				1
Phanerochaete chrysosporium	1
Sporothrix brasiliensis				1
Sporisorium scitamineum	1
Trichophyton verrucosum				1
Millerozyma farinosa				1
Trichoderma aureoviride				1
Ophiostoma ulmi	1

## Sheet: KSC-1
C) Metagenomic reads present in PMA-treated samples and controls during the first sampling at JPL-SAF
	KSC-1 no AB			KSC-1 AB
Fungal taxa	Samples	Handling control	Device control	Samples	Handling control	Device control
Aspergillus calidoustus				20778
Candida tropicalis	92			1265
Cyberlindnera jadinii	133		3	10790	2	2
Penicillium chrysogenum				1577
Penicillium nalgiovense				1163
Penicillium rubens				7936
Purpureocillium lilacinum				36645
Malassezia globosa	376	4	30	330	7	8
Ascochyta rabiei			2	646
Penicillium flavigenum				631
Epicoccum nigrum				482
Penicillium roqueforti	1			427
Penicillium nordicum				352
Geotrichum candidum				337
Penicillium camemberti	1			290
Penicillium freii	1			270
Aspergillus fumigatus				248
Penicillium italicum	1			206
Aspergillus novofumigatus	1			170
Penicillium steckii	7			150
Pestalotiopsis fici	107	22	2	32
Aspergillus steynii				124		2
Aspergillus sydowii	4			120
Hirsutella minnesotensis	1			120
Penicillium coprophilum				115
Stachybotrys chartarum	2			109
Penicillium arizonense				95
Penicillium vulpinum				94
Penicillium digitatum				88
Penicillium griseofulvum				88
Aspergillus ochraceoroseus	1			78
Talaromyces marneffei	25			52
Penicillium expansum				62
Penicillium polonicum				60
Alternaria alternata			1	58
Coprinopsis cinerea				57
Aspergillus lentulus				55
Pyrenophora tritici-repentis				52
Stemphylium lycopersici				50
Cordyceps confragosa	3			47		2
Penicillium solitum				50
Talaromyces stipitatus	31			18
Aspergillus oryzae				49
Tilletia caries	37		11	9
Periconia macrospinosa				46
Penicillium brasilianum				45
Malassezia sympodialis	18			23	3
Talaromyces verruculosus	24			17
Pochonia chlamydosporia	1			39
Aspergillus campestris				39
Penicillium antarcticum				37
Aspergillus nidulans				36
Tolypocladium ophioglossoides				35
Aspergillus versicolor	6			28
Pyrenophora teres	1			32
Penicillium oxalicum	1			31
Pyrenochaeta sp. DS3sAY3a		1		32
Penicillium subrubescens	1			30
Gymnopus luxurians	28	3	16	1
Paxillus involutus				29
Aspergillus udagawae	1			26
Fusarium oxysporum				27
[Nectria] haematococca				26
Aspergillus brasiliensis				25
Corynespora cassiicola				25
Hydnomerulius pinastri				25
Malassezia pachydermatis	5		2	18
Coniosporium apollinis	4		1	19
Neurospora tetrasperma				23
Saitoella complicata				22
Tolypocladium paradoxum				22
Peniophora sp. CONT	7		4	14
Tolypocladium capitatum				21
Trichoderma atroviride				20
Wallemia mellicola	18	2
Cadophora sp. DSE1049	7			11
Penicillium sp. 'occitanis'	17			1
Drechmeria coniospora				18
Rhizophagus irregularis	5	2		12
Aspergillus terreus				17
Aspergillus niger				17
Stachybotrys chlorohalonata				17
Parastagonospora nodorum				16
Aspergillus ustus				16
Beauveria bassiana				16
Melampsora larici-populina	1			15
Aspergillus fischeri				15
Aspergillus aculeatus				15
Podospora anserina	3			12
Ustilago hordei	13			2
Hortaea werneckii				13
Puccinia striiformis	10	1	3	3
Aspergillus glaucus			2	13
Stagonospora sp. SRC1lsM3a				13
Paraphaeosphaeria sporulosa	2			11
Aspergillus wentii	4			9
Penicillium decumbens				12
Leptosphaeria maculans				12
Chaetomium globosum	2			10
Cordyceps militaris				12
Fusarium pseudograminearum				12
Aspergillus cristatus	1			10
Fibularhizoctonia sp. CBS 109695				11
Meyerozyma guilliermondii	9			2
Cordyceps fumosorosea				11
Cyberlindnera fabianii				11
Scleroderma citrinum				11
Ustilago bromivora	10			1
Cutaneotrichosporon oleaginosum	2			8
Aspergillus carbonarius				10
Talaromyces cellulolyticus	8			2
Metarhizium rileyi				10
Exserohilum turcicum				9
Verruconis gallopava				9
Pichia kudriavzevii				9
Valsa mali	4			5
Aspergillus luchuensis				9
Epichloe typhina				9
Trichoderma gamsii				8
Acidomyces richmondensis	1			7
Byssochlamys spectabilis				8
Madurella mycetomatis				8
Xanthophyllomyces dendrorhous	1		1	7
Pisolithus tinctorius				8
Acremonium chrysogenum	3			5
Galerina marginata	1			7
Paxillus rubicundulus				8
Rhizoctonia solani	1		2	6
Talaromyces islandicus	6			1
Eutypa lata	4			3
Glonium stellatum				7
Sordaria macrospora	5		1	2
Umbilicaria pustulata				7
Trametes pubescens	4			3
Gymnopilus dilepis	1			6
Penicilliopsis zonata				7
Torrubiella hemipterigena				7
Thermothelomyces thermophilus				7
Beauveria brongniartii				7
Kwoniella dejecticola				7
Aspergillus clavatus				6
Malassezia vespertilionis	2			4
Phanerochaete carnosa	5			1
Bipolaris maydis				6
Exophiala dermatitidis	1			5
Clohesyomyces aquaticus				6
Neonectria ditissima	1			5
Didymella pinodes				6
Lepidopterella palustris				6
Agaricus bisporus	2			4
Lentinula edodes	6
Aureobasidium namibiae	1			5
Fusarium poae				6
Wickerhamomyces mucosus				6
Stereum hirsutum	5
Schizopora paradoxa	3			2	1
Puccinia triticina	4			1
Rasamsonia emersonii	1			4
Macrophomina phaseolina				5
Xylona heveae	3			2
fungal sp. No.14919				5
Talaromyces atroroseus	3			2
Capronia epimyces				5
Scedosporium apiospermum				5
Histoplasma capsulatum				5
Serpula lacrymans				5
Aspergillus arachidicola	1			4
Colletotrichum incanum	2			3	3
Colletotrichum higginsianum				5
Kluyveromyces marxianus	2			3
Fusarium mangiferae				5
Trichophyton mentagrophytes				5
Laccaria amethystina				5
Baudoinia panamericana				4
Trichosporon asahii	3	8		1
Pseudogymnoascus sp. VKM F-4520 (FW-2644)	2			2
Wickerhamomyces anomalus				4
Trametes cinnabarina	1			3
Colletotrichum fructicola				4
Mucor circinelloides				4
Punctularia strigosozonata	2			2
Ophiocordyceps sinensis				4
Pseudogymnoascus sp. VKM F-3775				4
Bipolaris sorokiniana				4
Glarea lozoyensis				4
Ophiostoma piceae	3			1
Candida albicans				4
Hyaloscypha bicolor				4
Pisolithus microcarpus				4
Ascosphaera apis	1			3
Hebeloma cylindrosporum				4
Aspergillus kawachii				4
Wickerhamomyces ciferrii				4
Passalora fulva				4
Wolfiporia cocos				4
Suillus luteus				4
Hypomyces aurantius	4
Polyporus grammocephalus				3
Candida parapsilosis				3
Fomitiporia mediterranea				3
Ramularia collo-cygni	1			2
Mucor ambiguus				3
Oidiodendron maius				3
Pseudocercospora fijiensis				3
Pseudocercospora eumusae				3
Heterobasidion irregulare				3
Cenococcum geophilum		1		3
Endocarpon pusillum				3
Aspergillus taichungensis				3
Phaeoacremonium minimum	2			1
Amanita muscaria				3
Microdochium bolleyi	2			1
Elaphomyces granulatus	2			1
Emmonsia crescens				3
Ganoderma sinense	2			1
Diplocarpon rosae				3
Aspergillus flavus				3
Aspergillus candidus				3
Panaeolus cyanescens				3
Pezoloma ericae				3
Trichoderma virens				3
Moniliophthora roreri	2			1
Ophiocordyceps unilateralis				3
Moelleriella libera				3
Rozella allomycis	2			1
Psilocybe cyanescens				3
Cylindrobasidium torrendii			5	3
Aspergillus tubingensis				3
Gelatoporia subvermispora				3
Juglanconis sp.	3
Fusarium acuminatum				3
Pleurotus citrinopileatus				3
Saccharomyces cerevisiae				2	14	5
Serendipita indica	1			1
Malassezia restricta				2
Trichoderma harzianum				2
Cercospora berteroae				2
Rhodotorula sp. JG-1b	1			1
Clavispora lusitaniae				2
Trametes versicolor	1			1
Phlebia centrifuga	1			1
Metarhizium album				2
Phialophora attae				2
Aureobasidium melanogenum				2
Mycena chlorophos			2	2
Pseudomassariella vexata				2
Rhodotorula graminis	2
Sclerotinia sclerotiorum				2
Piromyces sp. E2	2
Rhizopogon vinicolor	1			1
Coniochaeta ligniaria				2
Armillaria ostoyae	1		1	1
Exophiala mesophila	2
Phialocephala scopiformis				2
Lodderomyces elongisporus	1			1
Trichoderma reesei				2
Coniella lustricola				2
Coccidioides immitis	1			1
Lipomyces starkeyi				2
Nannizzia gypsea				2
Sporidiobolus salmonicolor	2
Ustilaginoidea virens				2
Diaporthe helianthi				2
Hypoxylon sp. CI-4A	1			1
Yarrowia lipolytica	2
Claviceps purpurea				2
Helicocarpus griseus				2
Gloeophyllum trabeum	2
Colletotrichum sublineola				2
Jaapia argillacea				2
Metarhizium robertsii				2
Pseudogymnoascus sp. WSF 3629				2
Aspergillus parasiticus				2
Trichoderma citrinoviride				2	2
Phialocephala subalpina				2
Candida maltosa				2
Fusarium fujikuroi				2
Kwoniella heveanensis	2
Microsporum canis				2
Fonsecaea nubica				2
Verticillium longisporum				2
Pseudogymnoascus sp. VKM F-4281 (FW-2241)				2
Tilletia controversa	2
Aspergillus rambellii				2
Verticillium dahliae				2
Fusarium culmorum				2
Emmonsia sp. CAC-2015a				2
Pseudogymnoascus sp. 05NY08				2
Laccaria bicolor				2
Zygosaccharomyces bailii				2
uncultured Penicillium	2
Cyphellophora europaea				1
Rachicladosporium antarcticum	1	1
[Candida] glabrata				1
Aureobasidium pullulans				1
Phlebiopsis gigantea			1	1
Exophiala sideris				1
Exophiala xenobiotica				1	1
Erysiphe pulchra				1
Rhizophagus clarus	1
Elsinoe australis				1
Tremella mesenterica				1
Bipolaris oryzae				1
Polytolypa hystricis				1
Fonsecaea pedrosoi				1
Exophiala oligosperma				1
Bipolaris zeicola				1
Phaeomoniella chlamydospora				1
Sphaerobolus stellatus				1
Botryobasidium botryosum				1
Schizophyllum commune	1		2
Zymoseptoria tritici	1				1
Aspergillus ruber	1
Amorphotheca resinae				1
Kwoniella mangrovensis				1
Anthracocystis flocculosa				1
Sphaceloma murrayae				1
Aspergillus nomius				1
Aspergillus bombycis				1
Trichoderma asperellum	1
Colletotrichum gloeosporioides				1
Lomentospora prolificans		1		1
Leucoagaricus sp. SymC.cos				1
Neofusicoccum parvum				1
Cercospora beticola	1
Fusarium verticillioides				1
Pyrrhoderma noxium				1
Dichomitus squalens				1
Bipolaris victoriae				1
Hyaloscypha variabilis				1
Fusarium sp. FOSC 3-a				1
Diplodia corticola				1
Pithomyces chartarum				1
Piloderma croceum				1
Sporothrix schenckii				1
Exidia glandulosa				1
Fomitopsis pinicola				1		1
Cladophialophora carrionii				1
Auricularia subglabra				1
Grifola frondosa				1
Thielavia terrestris				1
Fusarium avenaceum				1
fungal sp. No.11243				1
Pseudocercospora musae				1
Naematelia encephala	1
Conidiobolus coronatus				1
Marssonina brunnea				1
Gonapodya prolifera	1
Microbotryum intermedium				1
Phlebia radiata				1
Fibroporia radiculosa				1
Fistulina hepatica				1
Trichophyton rubrum				1
Sistotremastrum niveocremeum				1
Metarhizium majus				1
Diaporthe ampelina				1
Ophiocordyceps australis				1		1
Pyricularia oryzae				1
Metarhizium guizhouense		1		1
Sanghuangporus baumii				1
Rosellinia necatrix				1
Gaeumannomyces tritici	1
Sclerotinia borealis				1
Absidia repens				1
Lobosporangium transversale				1
Pseudogymnoascus sp. VKM F-4518 (FW-2643)				1
Colletotrichum orchidophilum				1
Allomyces macrogynus				1
Emergomyces pasteurianus				1
Colletotrichum graminicola				1
Trichoderma longibrachiatum				1
Blastomyces dermatitidis				1
Nematocida sp. 1	1
Chrysoporthe deuterocubensis				1
Coccidioides posadasii				1
Hepatospora eriocheir				1
Colletotrichum fioriniae				1
Blastomyces gilchristii				1
Candida orthopsilosis				1
Paracoccidioides lutzii				1
Pleurotus platypus				1
Cairneyella variabilis				1
Pseudogymnoascus sp. VKM F-4514 (FW-929)				1

## Sheet: KSC-2
D) Metagenomic reads present in PMA-treated samples and controls during the second sampling at KSC-PHSF
	KSC-2 no AB			KSC-2 AB
Fungal taxa	Samples	Handling control	Device control	Samples	Handling control	Device control
Serendipita vermifera				325
Malassezia globosa	836	18	12	289	227	355
Alternaria alternata	12			287	1
Epicoccum nigrum				241
Ascochyta rabiei	1			227
Cyberlindnera jadinii	89			198
Hortaea werneckii	16			159		1
Malassezia sympodialis	42			96	7	1
Serendipita indica				85
Baudoinia panamericana	1			50	1	2
Saccharomyces eubayanus	15			49
Stereum hirsutum	5			48		2
Candida tropicalis	24			44
Trichoderma gamsii				41
Acidomyces richmondensis	2			38
Saccharomyces cerevisiae	19			36
Coniosporium apollinis	24			28	14	21
Periconia macrospinosa				27	1
Pestalotiopsis fici	29			26		3
Stemphylium lycopersici				22
Pyrenophora tritici-repentis				19
Pyrenochaeta sp. DS3sAY3a	3			18
Peniophora sp. CONT	5			17
Parastagonospora nodorum				15
Rhizoctonia solani	4			14
Exserohilum turcicum	1			13
Trichoderma atroviride				13
Polyporus grammocephalus	8			12		6
Exophiala sideris	1			12	157	159
Exophiala xenobiotica	2			11	1	4
Pyrenophora teres	4			10	1
Cyphellophora europaea	1			10	1	1
Bipolaris maydis				10		1
Malassezia restricta	9			9
Corynespora cassiicola	1			9		1
Stagonospora sp. SRC1lsM3a				9		1
Phialophora attae				8	2	1
Exophiala aquamarina				8
Malassezia pachydermatis	38			7	3	8
Puccinia striiformis	43			7		3
Rhizophagus irregularis	17			7	3
Paraphaeosphaeria sporulosa	5			7	1	1
Verruconis gallopava	4			7	2	5
Leptosphaeria maculans				7
Didymella pinodes				7
Fonsecaea pedrosoi				7
Tilletia caries	5			6	3	1
Schizopora paradoxa	4			6
Clavispora lusitaniae	2			6
Exophiala dermatitidis	1			6	3	2
Candida parapsilosis				6
Wickerhamomyces anomalus				6
Rhinocladiella mackenziei				6		5
Phaeomoniella chlamydospora				6
Trametes versicolor	6			5
Mycena chlorophos	3			5
Fusarium oxysporum	2			5		1
Pseudocercospora eumusae	1			5
Hanseniaspora uvarum	1			5
[Nectria] haematococca				5
Bipolaris zeicola				5
Botryobasidium botryosum				5
Pleurotus ostreatus				5
Phialophora americana				5	1
Aspergillus cristatus	6			4
Glonium stellatum	6			4	2	2
Aureobasidium melanogenum	3			4
Fibularhizoctonia sp. CBS 109695	2			4
Debaryomyces hansenii	2			4		1
Kwoniella mangrovensis	1			4
Clohesyomyces aquaticus				4		1
Trametes cinnabarina				4
Bipolaris oryzae				4	1
Endocarpon pusillum				4	1
Exophiala mesophila				4	2	3
Aspergillus ruber				4
Cladophialophora yegresii				4
Dothistroma septosporum	8			3	1
Penicillium roqueforti	3			3
Saitoella complicata	2			3	2
Pseudomassariella vexata	2			3	2
Exophiala spinifera	2			3	1	2
Byssochlamys spectabilis	1			3
Colletotrichum gloeosporioides	1			3
Coprinopsis cinerea				3
Lepidopterella palustris				3	2	6
Pisolithus tinctorius				3
Polytolypa hystricis				3		1
Trichoderma asperellum				3
Capronia coronata				3		1
Leucoagaricus sp. SymC.cos				3
Fusarium verticillioides				3
Aureobasidium subglaciale				3
Neolentinus lepideus				3
Zancudomyces culisetae				3
Ascosphaera aggregata				3
Trichoderma harzianum	23			2
Cercospora berteroae	19			2
Aspergillus glaucus	8			2
Wallemia mellicola	7			2
Ramularia collo-cygni	6			2
Rhizophagus clarus	6			2	1	3
Sphaerobolus stellatus	4			2
Phlebiopsis gigantea	3			2
Neonectria ditissima	3			2
Talaromyces marneffei	2			2
Rachicladosporium sp. CCFEE 5018	2			2
Aspergillus novofumigatus	1			2		2
Pichia kudriavzevii	1			2	6	6
Macrophomina phaseolina	1			2	2
Ceraceosorus bombacis	1			2
Amanita muscaria	1			2
Leucosporidium creatinivorum	1			2	2
Trichoderma reesei	1			2
Cercospora beticola	1			2
Spizellomyces punctatus	1			2
Cladophialophora psammophila	1			2
Aspergillus ochraceoroseus				2
Penicillium steckii				2		1
Purpureocillium lilacinum				2
Penicillium griseofulvum				2	1
Gymnopus luxurians				2
Tolypocladium ophioglossoides				2
Tolypocladium paradoxum				2
Meyerozyma guilliermondii				2
Capronia epimyces				2
Punctularia strigosozonata				2
Exophiala oligosperma				2	2	3
Phialocephala scopiformis				2
Bipolaris sorokiniana				2
Obba rivulosa				2
Tulasnella calospora				2		1
Laetiporus sulphureus				2
Dichomitus squalens				2		1
Bipolaris victoriae				2
Diplodia corticola				2
Plicaturopsis crispa				2		2
Neurospora crassa				2
Curvularia trifolii				2
Amanita thiersii				2
Sporisorium reilianum				2
Cystobasidium minutum				2
Microbotryum cf. violaceum BFL-2013				2
Malassezia vespertilionis	11			1
Erysiphe pulchra	10			1	26	32
Elsinoe australis	8			1
Tremella mesenterica	8			1
Aspergillus steynii	7			1
Hirsutella minnesotensis	6			1
Trichosporon asahii	4			1
Umbilicaria pustulata	4			1	1	3
Pseudocercospora fijiensis	4			1
Armillaria ostoyae	4			1
Cutaneotrichosporon oleaginosum	3			1	1
Phanerochaete carnosa	3			1
Sordaria macrospora	3			1		2
Trametes pubescens	3			1
Sphaceloma murrayae	3			1
Aspergillus campestris	2			1
Beauveria bassiana	2			1		3
Phaeoacremonium minimum	2			1	1
Bipolaris cookei	2			1
Fusarium langsethiae	2			1
Cadophora sp. DSE1049	1			1
Rasamsonia emersonii	1			1
Oidiodendron maius	1			1		1
Fusarium poae	1			1
Cenococcum geophilum	1			1		1
Zymoseptoria tritici	1			1
Ganoderma sinense	1			1
Coniella lustricola	1			1
Lipomyces starkeyi	1			1
Pyrrhoderma noxium	1			1
Hyaloscypha variabilis	1			1
Aspergillus sydowii				1
Penicillium chrysogenum				1
Penicillium coprophilum				1
Penicillium italicum				1
Penicillium rubens				1
Talaromyces stipitatus				1
Penicillium solitum				1
Pochonia chlamydosporia				1	1
Cordyceps fumosorosea				1
Pseudogymnoascus sp. VKM F-4520 (FW-2644)				1
Lentinula edodes				1
Colletotrichum fructicola				1
Mucor circinelloides				1
Heterobasidion irregulare				1
Sclerotinia sclerotiorum				1	1
Talaromyces atroroseus				1
Penicilliopsis zonata				1
Debaryomyces fabryi				1
Microdochium bolleyi				1
Histoplasma capsulatum				1
Serpula lacrymans				1
Emmonsia crescens				1
Glarea lozoyensis				1		1
Trichoderma virens				1	1
Termitomyces sp. J132				1		1
Ophiocordyceps unilateralis				1
Rhodotorula taiwanensis				1	1
Diaporthe helianthi				1
Pyronema omphalodes				1
Yarrowia lipolytica				1
Piloderma croceum				1
Pseudogymnoascus sp. WSF 3629				1
Exidia glandulosa				1
Cladophialophora carrionii				1	1	3
Auricularia subglabra				1	1
Kockovaella imperatae				1	1
fungal sp. No.11243				1
Conidiobolus coronatus				1
Cladophialophora bantiana				1
Marssonina brunnea				1
Gonapodya prolifera				1
Sugiyamaella lignohabitans				1
Tuber borchii				1
Fistulina hepatica				1
Trichophyton rubrum				1
Violaceomyces palustris				1
Cladophialophora immunda				1		1
Cordyceps sp. RAO-2017				1		1
Testicularia cyperi				1		1
Calocera viscosa				1		1
Kwoniella bestiolae				1		1
Sphaerulina musiva				1
Diplodia seriata				1
Fonsecaea erecta				1
Blumeria graminis				1
Hypoxylon sp. EC38				1
Colletotrichum chlorophyti				1
Trametes coccinea				1
Blastomyces percursus				1
Coniophora puteana				1
Wallemia ichthyophaga				1
Moesziomyces aphidis				1
Pseudogymnoascus sp. VKM F-4513 (FW-928)				1
Dacryopinax primogenitus				1
Leptogium hirsutum				1
Trichoderma parareesei				1
Schizosaccharomyces japonicus				1
Saccharomycetaceae sp. 'Ashbya aceri'				1
Coprinellus disseminatus				1
Aspergillus terreus	53
Candida glabrata	18
Rachicladosporium antarcticum	17
Aureobasidium pullulans	13				1	1
Metarhizium album	12
Penicillium decumbens	10
Batrachochytrium dendrobatidis	9					1
Piromyces sp. E2	6
Dactylellina haptotyla	6
Agaricus bisporus	5
Aspergillus calidoustus	4
Aspergillus versicolor	4
Penicillium subrubescens	4
Rhodotorula sp. JG-1b	4
Mucor ambiguus	3
Lodderomyces elongisporus	3
[Candida] arabinofermentans	3				2
Rhizopus delemar	3
Mitosporidium daphniae	3
Schizosaccharomyces pombe	3
Smittium mucronatum	3
Cladosporium acalyphae	3
Saccharomyces pastorianus	3
Geotrichum candidum	2
Penicillium camemberti	2
Stachybotrys chartarum	2
Aspergillus niger	2
Melampsora larici-populina	2
Rhodotorula toruloides	2					3
Aureobasidium namibiae	2
Aspergillus bombycis	2
Diplocarpon rosae	2
Neofusicoccum parvum	2
Botrytis cinerea	2				6
Basidiobolus meristosporus	2
Smittium culicis	2
Trichoderma guizhouense	2
Cladosporium herbarum	2
Lenzites gibbosa	2
Tetrapisispora phaffii	2
Aspergillus fischeri	1
Penicillium brasilianum	1
Penicillium oxalicum	1
Aspergillus oryzae	1
Cordyceps confragosa	1
Aspergillus nidulans	1
Eutypa lata	1
Tolypocladium capitatum	1
Puccinia triticina	1
Phlebia centrifuga	1
Scleroderma citrinum	1
Gymnopilus dilepis	1
Aspergillus taichungensis	1
Scedosporium apiospermum	1				7	11
Aspergillus candidus	1
Moelleriella libera	1
Rozella allomycis	1
Phycomyces blakesleeanus	1
Hypoxylon sp. CI-4A	1
Helicocarpus griseus	1
Colletotrichum sublineola	1
Pseudocercospora musae	1
Cercospora zeina	1
Daldinia sp. EC12	1
Microbotryum intermedium	1
Fibroporia radiculosa	1
Lichtheimia corymbifera	1
Sporothrix insectorum	1
Cryptococcus neoformans	1
Drechslerella stenobrocha	1
Zasmidium cellare	1
Naumovozyma dairenensis	1
Pseudogymnoascus sp. VKM F-4246	1
Lachancea sp. PJ-2012a	1
